# Supplementary material for: Peripheral Leukocyte Syndecan-3 Is Elevated in Alzheimer’s Disease: Evidence from a Human Study
Source: Int J Mol Sci. 2025 Jul 9;26(14):6587. doi: 10.3390/ijms26146587 (PMC12294132; doi:10.3390/ijms26146587)
Supplement: Supplementary file 1 [file ijms-26-06587-s001.zip]

Archive with 1 entries (1 files):
- ijms-3703401-supplementary.pdf
